# Supplementary material for: Effect of Continuous Ingestion of Bifidobacteria and Dietary Fiber on Improvement in Cognitive Function: A Randomized, Double-Blind, Placebo-Controlled Trial
Source: Nutrients. 2023 Sep 27;15(19):4175. doi: 10.3390/nu15194175 (PMC10574581; doi:10.3390/nu15194175)
Supplement: Supplementary file 1 [file nutrients-15-04175-s001.zip]

Archive with 6 entries (5 files):
- Supplementary materials/
- Supplementary materials/Supplementary Figure S1.pdf
- Supplementary materials/Supplementary Table S1.pdf
- Supplementary materials/Supplementary Table S2.pdf
- Supplementary materials/Supplementary Table S3.pdf
- Supplementary materials/Supplementary Table S4.pdf
